# Supplementary material for: On reactive Ion Etching of Parylene-C with Simple Photoresist Mask for Fabrication of High Porosity Membranes to Capture Circulating and Exfoliated Tumor Cells
Source: Micromachines (Basel). 2024 Apr 13;15(4):521. doi: 10.3390/mi15040521 (PMC11051955; doi:10.3390/mi15040521)
Supplement: Supplementary file 1 [file micromachines-15-00521-s001.zip]

Archive with 1 entries (1 files):
- micromachines-2926433-supplementary.pdf
